# Supplementary material for: Impact of three commonly used blood sampling techniques on the welfare of laboratory mice: Taking the animal’s perspective
Source: PLoS One. 2020 Sep 8;15(9):e0238895. doi: 10.1371/journal.pone.0238895 (PMC7478650; doi:10.1371/journal.pone.0238895)
Supplement: S1 Data — Excel spreadsheet containing, in separate sheets, the underlying numerical data for Figs 2–7 and S1–S5 Tables. (XLSX) [file pone.0238895.s001.xlsx]

## Sheet: Fig 2
Plasma corticosterone concentrations ( ng/ml) 15 Minutes after initial blood sampling (TVB, RBB or FVB) or control treatment (ACO, HCO)
HCO	ACO	TVB	RBB	FVB
43.146	121.406	59.8158	187.246	224.652
106.284	82.702	205.143	165.988	160.441
43.4455	112.332	168.128	287.086	199.702
52.2552	206.794	131.893	452.378	80.9365
38.146	72.17	46.3882	168.364	235.655
47.1782	102.915	74.2742	212.328	151.252
31.9163	154.423	61.9832	190.684	163.371
34.06	43.7807	103.132	195.066	100.648
55.2208	58.8305	90.4663	88.844	104.433
105.799	206.98	78.8225	103.847	201.227
41.217	87.3997	78.0938	115.05	213.817
48.6365	152.774	93.213	135.445	221.384

## Sheet: Fig 3
Faecal corticosterone metabolites (ng/0.05g faeces) over 24 hours following blood sampling (TVB, RBB, FVB) or control treatment (HCO, ACO) collected over 2 hour intervals
	Sampling point
Treatment	09:00	11:00	13:00	15:00	17:00	19:00	21:00	23:00	01:00	03:00	05:00	07:00	09:00
HCO	23.4	26.5	57	47.1	52.9	47.3	54.5	60.4	46.7	32.2	27	29.7	35.7
HCO	22	31	18.5	27	26.9	24.2	24.8	34.5	26.2	15.9	17.7	23	22.7
HCO	14.5	17.6	30.3	30.8	38.4	43.6	76.4	86.4	72.6	50.2	37	35.3	28.2
HCO	15.5	17.9	43.8	32.8	49.4	42.2	60.3	54.7	52.7	47.3	42.3	33.1	36.5
HCO	24.9	25.9	22.5	33.4	44.2	51.7	82.2	77.4	38.6	37.1	25	21.6	24.7
HCO	32.8	32.2	29.3	37.4	62.4	68.6	86.8	104.3	86	72.3	53.2	41.1	43.1
HCO	31.4	26.9	31.8	41.9	68.2	64.8	91.5	104.8	89.6	52.2	45.2	55.3	36.8
HCO	23.6	22.9	28	31.1	58.5	61.8	80.4	84.1	81.5	70.4	66.5	43.8	28.2
HCO	21.4	21.8	15.4	37	32.6	49.7	74.3	55.9	33.5	31.5	38.3	18.7	19.8
HCO	35	24.9	28.3	37.4	49.3	44.2	58.1	65.5	57.6	53	42.2	45.4	38.8
HCO	37.5	37.6	39.7	41.1	49.2	57.3	88.7	119	82.2	64.6	37.8	36.2	37.7
HCO	25.3	18.1	22	40.1	48.7	36	73.6	86.8	58.6	32.9	35.5	26.7	28.5
ACO	29.8	40.7	39.6	42.9	76.5	68.4	77.9	83.4	63.6	44.7	40.5	43.3	44.7
ACO	37.2	23.4	38.6	53.9	103.6	83.8	124.1	108.2	54.8	52.2	55.4	49.9	42
ACO	27.5	48.7	44	53.9	73.3	76.2	75.8	94.6	78.5	65.1	52.5	41.2	28.3
ACO	20.1	17.5	21.7	23.4	58.8	39.6	62.5	60.8	31.8	30.5	41.1	38.8	25.2
ACO	28.9	24.4	38.7	42.4	60.4	78.4	112.5	92.8	88.4	66.1	67.2	58.9	46.9
ACO	16.6	22.7	20.8	29.7	52.8	38.9	36	47.3	21	23.4	24.5	23.9	22.2
ACO	26.7	17.6	32.1	38.9	64.7	60.3	80.2	86.2	70.4	54.4	45.7	33.3	34.3
ACO	19.1	14.8	27.3	46.6	58.7	53.5	88.7	88.7	72.6	53.9	43.1	40.1	25.6
ACO	22	20.1	33.2	36.9	53.4	50	82.7	71.9	54.5	48.5	43.8	34.8	22
ACO	12.3	10.8	15.7	26.5	37.2	32.6	31.3	40.4	37.7	29.2	17.1	15.5	14.9
ACO	18.3	32.3	24.5	32.3	48.3	49.7	59.2	55.8	41.5	39.8	32.3	27.4	24.6
ACO	32	27.8	38.3	36.8	53.3	50.9	82.3	92.1	61.3	48.1	49.8	39.7	33.8
TVB	19.9	31.4	35	34.3	64.6	48.1	40.5	41.4	28.1	30	27.6	31.6	24.5
TVB	29.2	13.9	27.1	41.4	66.4	59.1	63.4	75	72.1	52.7	39.8	43	43.2
TVB	20.9	31.1	36	50.6	65.2	56.3	66	73.5	48.8	31.2	31.8	29.2	23.2
TVB	15.2	21.6	28.8	32.4	42.1	51.9	45	54	46.8	34.3	40.9	35.2	29.5
TVB	26.1	17.1	27.8	30	43.2	52.6	57.2	78.3	100.6	67.8	39.7	31	22.8
TVB	28.4	32.5	29.7	36.9	99	61.6	107	104	75.7	55.1	47.6	49.7	48.1
TVB	23.4	24.8	35.1	47.3	69.7	72.4	75.1	116.6	63.7	46.7	25.6	24.9	16.9
TVB	17.2	16.4	32.5	43.6	54.6	56.1	106.3	106.3	70.9	53.8	43.5	37.8	33.2
TVB	26	21.4	41.2	47.7	55.3	58.9	92.5	69	55.6	45.5	36.8	37.1	25.8
TVB	22.2	19.8	20.6	40.5	71.5	69	105.1	73.8	49.1	39.8	31.6	36.2	25.5
TVB	30.9	24.7	37	38.3	42.7	58.4	76.3	65.4	36.1	32.1	29.1	32.8	27.6
TVB	38.3	21.3	35.8	40.5	44	64	68.4	98.6	68	49.3	45.2	40.9	34.2
RBB	24.1	19.6	20	28.4	65.3	52.3	57	72	37.7	30.2	35.3	34.9	22.9
RBB	21.4	22.6	23.4	44.6	75	63.9	56.6	76.6	44.2	25.4	21.8	26.6	21.1
RBB	12	14.5	16.7	29.8	58.9	47.3	59.8	61.1	33.1	31.5	34.9	28.1	27
RBB	16.8	16	27.5	28.2	68.2	58.4	66.3	54.9	45.9	41.2	32.6	17.4	17
RBB	23.9	42.4	34.6	48.4	75.8	62	55.3	42.5	38.3	32	28	21	18.7
RBB	27.7	28.6	20.7	45.5	74.8	56.6	32.8	67.7	61.7	43.2	35.3	38.5	28.6
RBB	25.1	22.8	30.5	43	68.6	49.8	65.9	93.6	153.5	41.4	37.5	42.5	31.3
RBB	25.8	29.9	32.1	73.6	119.7	106.5	124.2	114.5	88	58.7	60.7	64	50.3
RBB	30.7	29.1	53.3	56.1	82.9	67.7	88.4	95.8	43.4	36.2	38.2	32.4	28.9
RBB	27.3	21.1	37.8	69.3	88.6	70.2	77.5	66.9	71.6	69	59.2	48.1	42
RBB	27.4	31.1	39.4	70.4	97.5	81.9	105.3	98.2	78	131.7	44.7	35.4	40.8
RBB	28	32.1	55.4	56.5	108.7	95.5	100.6	79	51.9	33	37.1	37	34.5
FVB	27.6	25.6	33.6	60	72.3	52.3	64.9	68.9	61	42	36	34.5	27
FVB	26.3	21.2	55.3	67	78.8	61.9	70.8	76.7	67.8	45.3	48.2	53.2	40.8
FVB	17.4	16.9	26.8	36.6	78.7	58.2	62	64.1	47.5	36.5	39.3	41.2	23.9
FVB	20.7	36.1	39.4	42.7	89.2	78.6	72.5	61.2	37.7	44.8	43	35.7	35.5
FVB	21	28.3	22.6	62.4	102.2	87.4	75.5	70.1	34.5	28.3	27.7	33	18.6
FVB	20.9	34.4	41.4	58.1	85	68.7	73.2	58.3	29.4	34.2	20.5	30	23.9
FVB	30.3	22.2	37.4	63.8	90.3	73.9	96.8	100.6	82.8	55	54.8	35.6	29.5
FVB	26	26	48.9	85.1	137.7	92.9	76.9	124.8	109.2	84.7	71.2	57.3	32.2
FVB	19.8	20.2	34.7	45.2	73.2	60.7	59.1	105.6	89.2	62.7	43.3	38.3	33.9
FVB	27.1	26.2	21.7	53.7	85.7	63.4	76.4	54.5	50.3	33.8	25.5	32.2	28.4
FVB	16.9	25	26.1	51.2	114.3	85	108.9	80.3	69.6	59.6	44.2	41.2	41.8
FVB	25.9	14.5	21.2	22.4	71	119.6	74.7	54.7	43	29.2	43.2	31.9	31.1

## Sheet: Fig 4
Behaviour in the three behavioural tests (OF, NO, & SI) following blood sampling (TVB, RBB, FVB) or control treatment (HCO, ACO) (integrated into z-scores for 'Locomotion' and 'Anxiety')
	z-score Locomotion	z-score Anxiety
HCO	-1.27567	0.213946
HCO	-0.863503	-0.825673
HCO	0.547357	0.0285832
HCO	-1.15542	-0.537609
HCO	-0.850743	0.519295
HCO	0.561042	-0.55323
HCO	1.39267	1.65068
HCO	-0.0276081	-0.238798
HCO	1.18216	0.715357
HCO	0.489717	-0.972549
ACO	0.850357	-2.00833
ACO	0.0665366	-0.717397
ACO	-0.495946	-1.79358
ACO	-0.193694	-0.33002
ACO	-0.23442	1.68678
ACO	-1.47838	-1.31192
ACO	0.69119	0.480224
ACO	-1.74005	-0.188582
ACO	0.403907	0.756394
ACO	0.88944	1.71634
TVB	-0.929872	-2.00287
TVB	-0.463146	-3.58971
TVB	-0.231073	0.581484
TVB	-0.28174	-0.977905
TVB	-0.295554	-1.9095
TVB	-0.650228	-1.58625
TVB	0.30629	-0.555709
TVB	-1.52926	-1.27215
TVB	-0.612175	0.184753
RBB	-1.62717	-3.53421
RBB	-0.919111	-3.20516
RBB	0.240215	-0.591085
RBB	0.210382	-1.61991
RBB	0.648188	-3.23846
RBB	0.171444	-2.2201
RBB	-0.595918	-2.09789
RBB	-1.24909	-4.7771
RBB	-0.154009	-6.59896
RBB	-1.51861	0.578022
RBB	1.36709	-3.73328
FVB	-0.867584	-3.39517
FVB	-2.35771	-4.66951
FVB	-2.16532	-0.104488
FVB	-0.958149	-4.08183
FVB	-1.94835	2.14721
FVB	-2.36239	-4.25497
FVB	-2.66794	-3.35316
FVB	-1.201	-0.0955704
FVB	-1.17799	-2.43183
FVB	-0.142462	-1.10443
FVB	-2.65655	-3.79395

## Sheet: Fig 5
Plasma corticosterone concentrations ( ng/ml): Initial, Reaction (15 min) and Recovery (75 min values) after blood sampling (TVB, RBB or FVB) or control treatment (ACO, HCO).
Treatment	Initial	T = 15 min	T = 75 min
HCO		124.077	166.841
HCO		114.654	146.375
HCO		141.708	170.945
HCO		108.96	122.52
HCO		127.196	131.314
HCO		146.517	137.447
HCO		125.703	155.627
HCO		128.085	127.078
HCO		136.197	171.577
HCO		103.151	128.659
ACO		170.68	156.083
ACO		188.574	220.703
ACO		176.709	193.989
ACO		130.758	185.311
ACO		175.809	211.999
ACO		170.798	226.098
ACO		179.26	201.3
ACO		142.659	159.365
ACO		182.169	194.157
ACO		163.304	171.507
TVB	12.3034	131.525	185.487
TVB	11.4029	153.964	202.402
TVB	14.2027	139.644	218.918
TVB	18.723	159.13	169.531
TVB	25.38	223.742	198.087
TVB	18.595	171.796	230.339
TVB	27.08	187.7	149.74
TVB	15.16	165.73	225.14
TVB	33.73
TVB	17.6913	174.873	197.538
RBB	17.8913	215.233	424.034
RBB	24.9137	221.746	273.06
RBB		181.995	240.068
RBB	26.5316	176.935	257.73
RBB	16.0287	162.918	190.864
RBB	30.066	219.969	246.293
RBB		193.24	246.834
RBB	13.4017	174.249	342.232
RBB	11.127	201.04	302.917
RBB	26.6758	241.348	348.025
RBB		163.975	278.889
RBB	21.31	194.04	242.88
RBB	12.6827	175.745
FVB	27.8387	279.796	340.3
FVB	14.0681	233.149	325.427
FVB	9.50217	185.031
FVB	19.5546	240.397	300.964
FVB	23.4379	193.897	291.107
FVB		208.756	279.773
FVB	19.3386	185.578	263.521
FVB	32.0367	235.875	409.68
FVB		216.177	324.638
FVB	12.3984	199.094	264.254
FVB	20.7925	219.002	445.22
FVB	16.4969	193.444	376.338
FVB	13.9919	176.114	415.806

## Sheet: Fig 6
Nest score in the nest test following one of the blood sampling procedures (TVB, RBB or FVB) or control treamtents (HCO or ACO).
Treatment	Initial	2 hours	4 hours	6 hours	8 hours	10 hours	24 hours
HCO	no score	2	3	3	3	4	5
HCO	no score	4	4	4	4	4	5
HCO	5	3	4	4	5	5	5
HCO	3	1	1	1	1	1	1
HCO	3	2	3	3	3	4	4
HCO	5	2	4	5	5	5	5
HCO	5	4	4	5	5	5	5
HCO	5	3	3	4	4	5	5
HCO	5	2	4	5	5	5	5
HCO	3	2	4	5	5	5	4
ACO	no score	3	4	4	4	4	5
ACO	no score	3	4	5	5	5	5
ACO	5	2	3	4	4	4	5
ACO	4	1	1	2	2	3	4
ACO	5	2	4	5	5	5	5
ACO	5	3	4	4	5	5	5
ACO	5	1	4	4	5	4	5
ACO	4	3	4	4	4	4	4
ACO	5	3	4	4	5	5	5
ACO	4	3	5	5	4	4	5
TVB	no score	3	3	3	4	4	5
TVB	no score	4	5	5	5	5	5
TVB	5	3	4	5	5	5	5
TVB	5	3	5	5	5	5	5
TVB	5	3	4	5	5	5	5
TVB	4	3	4	4	4	4	5
TVB	4	3	4	4	5	4	4
TVB	5	1	1	4	4	4	4
TVB	2	1	2	3	3	3	5
TVB	5	2	3	5	5	5	5
RBB	no score	3	3	3	4	4	5
RBB	no score	3	3	3	4	4	5
RBB	5	2	2	4	4	4	5
RBB	5	3	3	5	5	5	5
RBB	3	2	2	2	3	3	3
RBB	5	2	2	2	3	4	5
RBB	5	2	2	2	2	2	5
RBB	5	1	1	4	4	4	4
RBB	5	1	2	3	5	5	5
RBB	5	3	3	3	3	4	5
FVB	no score	3	3	4	4	5	5
FVB	5	1	2	3	4	4	5
FVB	5	1	1	3	4	4	5
FVB	5	1	1	1	1	1	5
FVB	4	1	1	1	1	1	3
FVB	4	2	2	4	4	5	4
FVB	4	3	3	5	5	5	5
FVB	4	2	3	4	4	4	4
FVB	5	3	4	4	5	5	4

## Sheet: Fig 7
Mouse Grimace Scale score following one of the blood sampling procedures (TVB, RBB or FVB) or control treamtents (HCO or ACO).
MGS score = Sum of all Action Units except Whiskers (derived from means of two independent observers)
Treatment	MGS score
HCO	0.25
HCO	0.83
HCO	0.92
HCO	0.25
HCO	0.92
HCO	1.17
HCO	0.08
HCO	0.42
HCO	0.33
HCO	0.5
ACO	0.75
ACO	1.33
ACO	1.42
ACO	0.83
ACO	1.67
ACO	1.33
ACO	1.25
ACO	1.62
ACO	1.08
TVB	1.08
TVB	0.25
TVB	0.75
TVB	0.83
TVB	1.08
TVB	0.75
TVB	0.5
TVB	0.83
TVB	0.42
RBB	3.42
RBB	2.08
RBB	2.5
RBB	2.5
RBB	0.92
RBB	3.42
RBB	1.92
RBB	0.33
RBB	0.58
RBB	1.75
FVB	0.75
FVB	2.55
FVB	0.25
FVB	2.96
FVB	0.75
FVB	2.47
FVB	3.75
FVB	4
FVB	3.93

## Sheet: Table 2
Home-cage behaviour during 60 min following one of the blood sampling procedures (TVB, RBB or FVB) or control treamtents (HCO or ACO). Data are presented as % of time, except rearing which is shown as frequency.
Treatment	Feeding (%)	Grooming (%)	Nest-building (%)	Resting (%)	Immobile with hunched posture (%)	Locomotion (%)	Miscellaneous (%)	Rearing (#)
Anesthesia	8	14.4	38.4	20.2	0	12.5	0.7	82
Anesthesia	15.2	18.5	45.8	2	0	11.6	4.7	78
Anesthesia	9.7	18.4	41.1	0	0	28.7	0	59
Anesthesia	13.2	29.4	5.4	15.2	0	29.5	5	47
Anesthesia	17.1	18.4	49.6	0.3	0	12.3	0.6	45
Anesthesia	12.1	17.5	49.9	0	0	15.9	3.2	47
Anesthesia	15.3	14.6	55.6	0	0	14.2	0.3	41
Anesthesia	3	25.8	13.8	28.7	0	24.5	3.9	38
Anesthesia	12	11.9	56.7	2.1	0	15.2	1.7	35
Anesthesia	9.1	13.7	12.4	1.6	0	62.5	0.9	43
FVB	0	0.8	0	0	95.1	3.2	0.8	0
FVB	5	33.8	20	4.1	0	30.8	3.1	69
FVB	10.2	45.7	0	0	32	11.9	0	6
FVB	14.6	43.7	3.8	0	16.8	20.4	0	27
FVB	18.3	26.9	8.6	3	0	39.9	1.9	67
FVB	5.5	8.5	1.1	0	76.2	8.5	0	6
FVB	1.1	17.7	16.5	6.6	35.9	20.7	0.8	29
FVB	0.9	26.2	66.4	0	0	6.3	0.1	19
FVB	0.6	21.9	1.8	67.2	0.5	7.8	0.1	13
FVB	10.1	19	26.3	1.6	22	20.9	0	24
Handling	9.8	14.3	17.4	3.9	0	41.3	5.2	126
Handling	1.1	7.1	50.8	1.1	0	6.4	31.9	33
Handling	1.6	3.5	43.9	0.2	0	11.2	3.7	38
Handling	6.3	18.2	13.5	36.7	0	23.3	0	62
Handling	4.8	13.8	30.9	0	0	8.1	41.6	32
Handling	5.1	15.8	19	41.9	0	16.8	0.2	47
Handling	6.3	8.3	57.8	0	0	10.7	16.2	34
Handling	6.1	22.6	6.5	48.8	0	15	1	29
Handling	16.3	11.6	47.3	0	0	16.3	8.3	43
Handling	2.4	15.9	65.2	0	0	11	5	17
RBB	2.9	8.5	60.2	3.2	0	21.3	1.1	42
RBB	9.5	19.3	44	5.7	0	18	1.2	43
RBB	1.1	24	58.8	0	0.2	11.8	3.4	36
RBB	3.9	24	20.2	37	0	14.2	0	34
RBB	12.9	20.2	37.8	0	0	19.2	9.4	21
RBB	7.1	26.8	40.1	1.6	0.2	7.8	16	19
RBB	12.8	29.1	10.1	18.8	0	28.3	0	31
RBB	8	21.7	26.9	0	0	41.1	2.2	39
RBB	16.9	18.9	6.5	47.3	0	10.4	0	31
RBB	4.1	18	19.7	48.5	0	9.7	0	13
TVB	6.8	18	40.4	3.3	0	11	17.1	53
TVB	5.2	11.3	64.4	0.2	0	13.7	1.4	60
TVB	8.8	23	45.4	0	0	15.7	5.3	70
TVB	5.5	11.8	57.8	0	0	20	3.7	65
TVB	14.7	24.9	43.9	0	0	13.7	0.4	52
TVB	4.8	26.5	40.8	0	0	13	12.7	40
TVB	3.8	36.7	23.8	8.5	0	22.4	0.7	57
TVB	13.6	20	38.7	0	0	23	2.9	43
TVB	8.2	25.1	39.4	9.5	0	17.5	0	29
TVB	20.9	28	9.1	7.6	0	31.8	2.6	17

## Sheet: Table 3
Body weight (g) of animals of experiment 2 - 4 before and 24 hours after one of the blood sampling procedures (TVB, RBB or FVB) or control treamtents (HCO or ACO)
Exp 2				Exp 3					Exp 4
Treatment	T = 0	T = 24		Treatment	T = -24	T = 0	T = 24		Treatment	T = -24	T = 0	T = 24
HCO	26.9	27.3		HCO	26.9	26.9	27.3		HCO	26.7	26.7	26.8
HCO	22.7	23.1		HCO	26.8	26.9	25.7		HCO	27.2	28.4	28.1
HCO	29.4	29.8		HCO	27.7	28.6	26.2		HCO	26.8	26.3	25.9
HCO	25.4	26		HCO	25.9	26.5	25.4		HCO	24.8	24.9	25.1
HCO	25.1	25.2		HCO	26.3	25.9	25.8		HCO	27.9	27.6	27.2
HCO	25.2	25		HCO	27.2	27.1	25.9		HCO	26.8	26.8	26.9
HCO	22.3	23.8		HCO	28	28.3	27.9		HCO	25.7	25.5	25.2
HCO	26.5	26.4		HCO	25.9	25.8	26.1		HCO	25.3	24.8	24.8
HCO	24.8	25.2		HCO	27.7	27.9	28		HCO	26.4	26.3	26.3
HCO	25.7	25.1		HCO	27.1	27.5	26.5		HCO	27.1	27.2	27.7
HCO	26.5	25.6		ACO	25	25	24.3		ACO	27.9	28	28.6
HCO	23.9	23.8		ACO	25.4	25.8	26.3		ACO	26.6	26.4	26.6
ACO	23.4	23.6		ACO	27.3	28.1	27		ACO	26.8	27.1	26.5
ACO	24.9	24.6		ACO	27.4	27.1	26.6		ACO	25.5	25.9	25.7
ACO	29.1	28.3		ACO	28.7	29	28.5		ACO	27.2	26.6	26.3
ACO	26.2	26.2		ACO	25.6	25.5	25.4		ACO	27.7	27.9	27.6
ACO	27.6	27.1		ACO	28.2	28	28.3		ACO	22	22.2	22.4
ACO	27.4	27.3		ACO	25.8	25.8	25.2		ACO	26.1	25.8	25.7
ACO	25.4	26		ACO	25.6	25.4	25.5		ACO	26.8	27.3	27.1
ACO	22.9	22.6		ACO	28.5	28.4	28.4		ACO	25	24.9	24.8
ACO	24.9	25.2		TVB	27.9	27.8	27.5		TVB	26.2	25.9	25.9
ACO	27.3	26.8		TVB	26.4	26.6	26.1		TVB	25.5	25.5	25
ACO	24.5	24.1		TVB	26.6	26.6	26.4		TVB	28.6	28.9	28.4
ACO	25.3	24.2		TVB	26.9	26.1	26		TVB	26.6	26.5	26.6
TVB	25.1	25.6		TVB	26.9	27.2	26.6		TVB	27.9	27.6	26.8
TVB	25.2	25.5		TVB	25.6	25.5	25		TVB	29.3	29.6	29.4
TVB	26.5	25.6		TVB	26.4	26.8	24.3		TVB	25.9	25.9	25.6
TVB	25.8	25.6		TVB	24.7	25	26.3		TVB	24.2	24.5	24.5
TVB	26	25.7		TVB	27.5	27.7	27.3		TVB	27.1	26.8	26.5
TVB	25.6	25.6		RBB	26	26.2	25.6		TVB	26	25.9	26
TVB	26.2	25.5		RBB	26.5	26.5	25.7		RBB	27.1	27.2	26.5
TVB	24	23.9		RBB	27.6	28	27		RBB	25.8	25.5	25.3
TVB	27.7	27		RBB	26.7	27.5	26		RBB	26.3	26	26
TVB	23.7	23.4		RBB	25.6	25.4	25.2		RBB	25.2	25.5	24.8
TVB	26.7	26.4		RBB	23.9	24.1	25.9		RBB	27	26.9	26.8
TVB	23.8	23.4		RBB	26.6	26.4	24.1		RBB	29.6	29.4	28.9
RBB	27.4	27.5		RBB	27.3	27.2	27.7		RBB	24.6	24.1	24.4
RBB	26.5	26.4		RBB	27.5	27.3	27.5		RBB	24.4	24.1	24
RBB	28.7	28.4		RBB	28.6	28.7	28.2		RBB	26.2	26.2	25.8
RBB	22.4	22.9		RBB	25.6	26.2	25.5		RBB	27.1	27	27.3
RBB	26.9	26.8		FVB	27.6	27.5	27.5		FVB	26.2	25.7	25.7
RBB	27	26.9		FVB	26.1	26.1	26.2		FVB	25.1	25.4	25.2
RBB	24.5	23.9		FVB	26.8	27.4	26.7		FVB	27.5	27.3	27.2
RBB	25	24.6		FVB	28.2	28.6	28.5		FVB	25.7	26.1	25.7
RBB	28.3	28.3		FVB	25.6	25.6	25.1		FVB	29.8	29.7	29.7
RBB	25.5	25.5		FVB	27.6	27.7	27.4		FVB	26	25.9	26.2
RBB	24.3	24.3		FVB	26.2	26.1	25.8		FVB	26.2	26.2	25.6
RBB	27.5	27.2		FVB	28.3	27.9	27.8		FVB	26	26.6	26
FVB	25.6	25.4		FVB	27.1	27.2	26.7		FVB	24.8	25	25.2
FVB	22.4	22.6		FVB	27.1	27.2	27.1
FVB	26.2	25.3		FVB	26.9	26.7	26.7
FVB	24	23.8
FVB	25.1	24.7
FVB	26.2	25.5
FVB	25.1	24.2
FVB	24.1	24.1
FVB	28.1	28.3
FVB	27	27
FVB	22.3	22.4
FVB	23.4	22.5

## Sheet: S1 Table
Immediate effects of different blood sampling techniques (TVB, RBB, FVB) or control treatment (HCO, ACO) on behaviour in the Open Field , Novel Object Exploration and Social Interaction test.
	Open Field										Novel Object Exploration												Social Interaction
Treatment	Distance (m)	Entries outer zone	Time outer zone	Distance outer zone	Entries inner zone	Time Inner zone	Distance inner zone	Latency inner zone			Distance (m)	Entries outer zone	Time outer zone	Distance outer zone	Entries inner zone	Time Inner zone	Distance inner zone	Entries Interaction zone	Time interaction zone	Latency Interactio zone			Distance (m)	Entries outer zone	Time outer zone	Distance outer zone	Entries inner zone	Time Inner zone	Distance inner zone	Entries Interaction zone	Time interaction zone	Latency Interactio zone
HCO	16.363	8	293.5	15.38	7	5.3	0.785	42.4			16.781	16	150.6	8.949	30	27.1	2.2	38	102	71.5			12.64	11	116.3	5.342	25	28.7	1.515	39	135.1	23.8
HCO	23.277	20	245.3	17.551	19	48	5.036	5.5			19.096	13	166.1	11.706	32	28.3	2.511	44	90.1	23.8			12.722	7	168.5	8.082	19	28.4	1.541	30	101.4	22.7
HCO	31.739	17	270.7	27.813	16	26.5	3.479	57.5			29.159	22	167.7	17.735	55	43.4	4.842	44	86.8	22.8			18.488	12	108.1	9.123	42	45.8	3.41	39	150.3	34.8
HCO	17.049	14	243.1	12.977	14	52.8	3.537	11.1			18.987	18	170.4	8.857	40	31	2.104	44	77.4	22.7			12.349	12	139.4	5.984	27	50.1	1.737	31	101.9	18
HCO	27.06	14	275.9	23.599	14	22.1	3.095	8.7			20.137	22	162.8	10.449	51	41.6	3.015	46	72.9	4.3			10.566	11	105.4	4.412	37	50.5	1.803	50	127.6	2.6
HCO	38.013	22	264.5	32.203	22	31.8	5.051	84.7			22.458	20	150.1	12.136	47	47.1	4.412	37	107.7	37.4			19.819	13	142.3	11.813	27	24.7	2.076	27	127	48.4
HCO	42.825	12	277.9	39.976	11	19.3	2.383	103.1			35.106	25	111.4	15.435	75	46.3	6.748	82	120.6	1.3			19.32	13	95.4	7.241	48	64.7	3.226	69	144.5	5.7
HCO	23.936	20	258	18.666	21	36.4	4.427	21.6			27.774	25	146.7	12.964	56	47.3	5.994	55	94.2	10.6			16.464	13	128.7	9.284	35	61.3	2.239	32	113.1	34.9
HCO	34.712	18	253.8	29.986	19	40.7	4.157	4.5			33.619	33	129.6	14.719	79	56.9	7.838	76	107	10.6			21.493	18	93.6	9.856	43	47.7	4.335	37	155.4	32.1
HCO	30.759	33	232.4	21.93	34	58.1	7.863	3.4			28.449	28	171.6	13.562	64	57.8	7.241	51	49.3	4.3			18.711	19	173	11.129	33	37.4	3.031	35	74.8	16.1
ACO	37.404	33	249.1	29.895	32	45	6.448	2.9			27.6	29	192.3	15.149	66	51.1	6.247	45	56.6	6.7			20.22	14	203.1	15.344	23	27.8	2.122	18	75.4	35.5
ACO	31.741	17	268	27.452	18	27.6	3.669	18.1			27.19	29	165.8	12.69	70	62.4	7.333	49	57.6	37.2			14.377	17	142.2	7.567	37	62.5	3.534	29	96.1	29.8
ACO	23.062	15	271.7	20.194	15	21.4	2.496	59.1			20.117	11	180.1	12.621	33	38.4	2.454	41	66.4	34.1			16.246	9	181.7	11.79	16	30.5	0.99	34	84.1	70.4
ACO	31.667	23	257.4	25.036	23	38	6.099	8.5			23.515	19	188.6	14.225	53	49.4	5.218	40	64.1	29			13.73	12	130	5.865	34	46.2	2.886	35	124.6	5.9
ACO	28.896	16	247.6	24.363	16	47.2	4.044	89.8			23.57	15	123.8	10.092	42	28.3	3.171	57	135.4	37.3			14.481	10	71.5	5.449	35	49.6	2.338	59	161.9	5.5
ACO	11.787	18	137.9	6.994	20	152.9	4.286	24.5			16.436	14	174.4	8.955	41	56	3.585	40	55.2	27.1			12.652	14	184.4	8.232	27	59.4	2.135	26	64.4	15.8
ACO	28.304	9	280	26.178	9	18.2	1.794	60.2			32.589	30	171.7	19.287	55	32.3	4.117	56	79.5	58.8			19.561	9	96	9.395	26	22.7	2.549	44	161.2	15
ACO	15.259	14	236.2	11.854	15	54.9	2.928	33.7			17.781	16	143.5	8.822	38	80.7	3.823	60	60	32.9			7.443	9	107	3.811	17	50.3	1.392	38	82.4	40.2
ACO	27.454	22	266	22.196	21	31	4.903	48.1			28.623	21	132.3	14.388	49	30.4	4.741	47	118.4	29.2			19.134	20	112.8	9.525	39	37.5	2.957	41	138.2	6.6
ACO	34.329	20	256.8	28.914	20	37.6	4.832	2.5			30.158	31	178.7	16.9	62	37.9	5.126	56	68.7	3.1			20.5	11	48.4	4.722	36	37.1	2.629	73	204.9	1
TVB	23.618	11	280.2	20.97	11	16.7	2.353	53.3			18.154	11	211.4	12.064	24	27.5	2.131	31	58.8	51.7			12.4	11	176.1	8.531	20	24.2	1.268	19	97.7	48.1
TVB	28.273	30	250.4	21.094	29	44.9	6.405	10.2			19.715	12	223.1	14.147	26	28.4	2.411	27	43.4	23.8			14.53	8	216.3	11.247	13	13.3	0.814	15	62.5	108.8
TVB	29.414	8	282	27.412	8	16.7	1.731	128.1			24.203	20	168.4	13.961	43	37.7	3.604	45	88.3	23.6			13.913	11	92	7.102	30	56	2.349	49	140.9	7.8
TVB	23.654	22	251.6	17.414	21	44.6	5.561	9.5			21.503	16	188.5	12.314	47	54.7	5.435	41	56.6	19.6			17.513	10	144.4	9.161	34	53.6	2.947	44	108.7	48.7
TVB	29.322	22	263.9	24.858	21	33.4	4.014	38.6			23.288	23	175.3	13.278	44	48.1	4.216	40	66	21.7			13.788	11	179.4	8.745	16	18.6	1.586	18	97.1	75.6
TVB	21.583	14	258.6	17.872	13	39.4	3.235	14.2			21.671	19	210.6	13.884	40	38.5	4.195	33	40.7	29.8			14.29	10	158.2	9.542	22	45.2	2.412	22	100.3	33.7
TVB	35.603	13	279.1	32.913	12	18.6	2.401	79.5			23.561	11	167.4	15.391	30	33.2	2.719	56	63.7	65.2			17.441	14	140.9	10.862	31	44.5	1.887	52	97.6	43.1
TVB	17.418	12	267.7	14.536	11	26.2	2.389	51.4			13.776	10	205.6	8.847	20	22.3	1.781	22	70.1	64.6			11.168	10	140.2	6.237	21	30.7	1.333	23	125.8	42.6
TVB	23.134	25	232.9	16.211	24	62	6.285	12.2			19.478	23	102.8	6.977	62	65.3	5.431	57	108.5	2.2			15.317	6	148.6	9.243	21	29	1.324	29	123.3	35.7
RBB	15.118	5	289.1	14.21	4	10	0.845	17.9			15.477	5	233	10.733	21	15.6	1.565	24	41.8	159.8			10.108	5	221.9	7.308	11	16.1	0.89	13	55.8	83.5
RBB	23.403	13	268.2	20.067	13	26.2	2.893	11.7			15.675	7	221.9	10.342	20	15.2	1.246	32	52	182.3			14.081	8	199.9	10.143	18	33	1.141	22	63.4	99.9
RBB	38.309	16	276.6	34.491	15	20.5	3.355	46.5			26.415	24	202.2	18.794	46	47.2	3.492	28	47.4	14.1			13.825	13	128.2	7.646	35	64.1	2.349	29	120.3	4.3
RBB	36.471	14	271.3	33.015	13	26.4	3.097	76.8			23.406	11	212.1	15.74	28	21.2	2.456	30	57.5	105.1			16.095	12	150.3	9.899	25	26.5	1.243	33	100.5	53.3
RBB	32.767	30	242.4	24.799	29	53.7	7.297	29.8			29.076	28	202.7	16.273	64	40.8	6.376	47	48.6	118.7			19.187	9	226.3	15.592	13	29.4	1.347	18	56.6	95.3
RBB	37.149	21	260.5	31.369	20	34.3	5.185	4.2			25.034	17	185.6	14.818	48	51.6	4.947	41	57	78.6			14.403	11	183.2	9.607	28	37.9	1.762	27	82.1	88.5
RBB	27.841	24	231.5	20.415	25	61.2	6.623	2.2			22.374	24	185.3	12.779	46	50.6	4.91	42	52.8	8.4			11.691	8	200.4	8.561	13	17.5	1.397	18	76.4	52.8
RBB	21.991	12	281.2	19.538	11	16.6	2.127	7			12.748	8	287.5	11.908	8	8	0.573	6	7.1	145.9			12.82	11	245.6	9.843	15	11.3	0.895	17	40.3	102.8
RBB	34.526	10	287	32.781	9	11.6	1.419	87.7			20.388	7	293.6	19.984	2	1.3	0.137	6	5.2	66			14.747	3	296.5	14.637	0	0	0	2	3.1	166.8
RBB	13.122	12	274.1	10.7	11	21	1.931	20.2			17.51	15	146.4	8.678	33	30.1	2.415	42	100.3	50.7			10.982	11	111.2	5.476	21	34.2	1.445	33	146.3	2.3
RBB	33.495	6	280.4	32.448	5	19	0.922	71.8			27.724	15	256.7	23.326	20	18.7	2.474	12	22.4	97.3			27.552	13	219.6	23.94	18	28.9	1.444	16	58.4	80.5
FVB	22.53	13	271.1	19.152	12	26.8	2.922	31.7			19.106	15	241	14.692	30	28	2.142	19	31.4	72.4			13.003	9	194.6	8.549	22	32.5	1.634	19	69.9	98.7
FVB	4.657	4	280.6	3.919	4	18.2	0.649	119.5			9.207	3	294.6	9.073	2	1.7	0.044	2	4.6	203.5			10.449	8	250.3	8.771	9	7.2	0.549	10	43.1	76.6
FVB	13.157	11	261.7	10.484	10	35.2	2.433	27.4			12.215	11	201.8	7.377	27	34.6	1.713	29	59.5	64.2			7.005	5	89.3	3.309	11	21.1	0.394	39	164.5	30.6
FVB	22.747	11	282.5	20.414	10	15.5	2.04	26.5			13.467	8	278	12.044	9	9	0.735	8	13.4	63.6			15.251	8	261.3	13.838	11	12.8	0.56	11	32.7	34.5
FVB	6.061	4	281	5.454	4	14.9	0.505	152.4			15.326	22	107.5	6.72	50	91.3	4.244	52	61.9	7.3			10.695	13	56.3	3.107	31	49.8	2.112	67	159.5	5.2
FVB	5.432	4	282.1	4.735	3	16.6	0.596	140.3			8.794	3	279.2	7.86	3	11.5	0.273	4	13	195.6			10.298	7	241.6	7.441	13	28.8	1.267	17	35.6	70.2
FVB	2.289	4	280.2	1.885	4	16.8	0.296	212.7			9.74	7	230.4	7.207	14	28.4	0.883	14	38.2	48.7			7.781	7	218.4	5.248	12	30.8	1.267	15	58.4	78.1
FVB	17.489	12	273.3	14.716	11	22.7	2.356	22.2			16.437	16	137.1	7.723	35	27.1	2.018	42	119.2	27.7			13.163	10	145.3	7.272	18	25.9	1.437	29	118.5	21
FVB	10.858	2	286.2	10.514	1	13.4	0.344	57.2			14.739	10	217.4	9.632	15	11.2	1.228	23	59.6	84.7			17.365	13	187.5	12.121	27	24.5	1.902	26	77.3	64.2
FVB	24.046	26	232.6	17.585	27	59.2	5.639	8.9			22.01	20	184.5	10.808	58	57.6	5.711	44	56	26.3			18.567	15	144.7	10.357	38	44.5	2.766	34	101.6	47.6
FVB	8.192	10	271.7	6.221	10	24.7	1.742	110.5			7.667	7	267.7	6.429	11	15.7	0.644	8	23.4	113.3			6.512	5	212.8	3.722	14	17.1	0.594	17	63.6	82.6

## Sheet: S2 Table
Medium-term effects of different blood sampling techniques (TVB, RBB, FVB) or control treatment (HCO, ACO) on behaviour in the Open Field , Novel Object Exploration and Social Interaction test.
	Open Field										Novel Object Exploration												Social Interaction
Treatment	Distance (m)	Entries outer zone	Time outer zone	Distance outer zone	Entries inner zone	Time Inner zone	Distance inner zone	Latency inner zone			Distance (m)	Entries outer zone	Time outer zone	Distance outer zone	Entries inner zone	Time Inner zone	Distance inner zone	Entries Interaction zone	Time interaction zone	Latency Interactio zone			Distance (m)	Entries outer zone	Time outer zone	Distance outer zone	Entries inner zone	Time Inner zone	Distance inner zone	Entries Interaction zone	Time interaction zone	Latency Interactio zone
HCO	32.387	16	270.5	28.358	15	29.5	4.028	1.2			21.544	21	154.6	9.608	50	47.2	4.527	63	80.3	21.6			13.923	10	205.6	9.063	24	25.8	1.811	27	68.2	32.4
HCO	24.12	20	261.5	19.181	19	38.5	4.939	27			19.895	21	165.7	10.116	49	46.1	3.81	45	58.8	30.5			15.624	14	150.5	7.737	35	36.2	2.437	34	105.6	9
HCO	21.878	15	271.3	18.912	16	24.6	2.57	43.8			19.868	23	126.6	9.14	52	46.3	4.567	42	119.7	4.1			12.923	11	118.4	6.171	27	40	1.17	38	137.9	1
HCO	31.036	25	250	23.903	24	45.4	6.457	4.9			25.747	28	129.6	9.101	85	76.6	6.637	85	77.9	0			17.676	16	144.3	10.134	39	60.2	3.411	38	83.9	20.5
HCO	17.516	19	257.8	13.469	19	36.6	3.534	7.9			15.079	14	184.8	7.164	44	53.6	3.892	39	59	71.4			8.221	8	194.9	4.684	20	22.2	1.271	25	75.1	32.9
HCO	19.624	19	245	14.917	18	49.3	4.158	7.6			17.942	14	147.1	9.162	35	31.1	2.682	38	110.7	46.9			11.239	10	105.6	4.268	26	45.2	1.897	43	124.1	27.5
HCO	28.294	25	254.9	22.041	24	40.2	5.585	48.9			28.984	26	114.9	10.873	74	65.7	9.536	66	107.6	2.4			21.079	14	154.2	12.84	35	52.1	3.569	29	102.1	28.6
HCO	21.07	18	256.2	16.498	18	39.4	4.21	35.5			20.093	22	173.9	10.24	47	56.1	4.448	35	51.7	5.4			13.548	10	145.2	7.267	21	25	1.467	25	120.2	27.8
HCO	30.127	22	271.9	25.529	21	24.6	3.93	16			27.578	29	129.9	12.882	64	32.2	4.853	56	130.6	0			13.818	11	176.2	8.661	20	22.7	1.206	31	107.4	40.7
HCO	28.599	32	236.4	19.6	32	50.4	7.988	18.6			24.944	27	168.2	13.412	54	60.5	6.379	44	72	6.6			12.038	16	122.8	5.09	38	73.8	3.123	36	78.4	9.5
ACO	25.14	19	246	19.957	18	54	5.182	12.7			28.71	26	174.5	14.231	62	51	6.005	68	55.4	2.3			14.704	12	164.1	7.833	29	30.1	1.546	34	97.1	4.1
ACO	20.08	24	190.5	12.32	24	109.5	7.759	5.9			20.324	27	158	9.149	56	54.6	4.658	50	66.2	7.9			14.852	16	151	7.587	42	51.4	2.891	40	72.3	5.5
ACO	26.044	18	266.4	21.826	17	29	3.639	36.5			22.888	18	114.9	10.005	59	62.2	4.685	61	115.3	20.7			12.98	10	142.1	6.912	21	39.4	2.354	28	115.3	46.7
ACO	18.923	20	232.4	13.923	20	61.3	4.535	16.7			21.908	16	173	11.976	39	29.5	3.199	54	68.9	57			14.109	9	194.3	10.034	19	17.5	1.023	17	83.9	96.4
ACO	21.657	15	263.3	17.57	15	32.2	3.541	25.6			18.855	17	156	10.524	41	59.8	3.998	34	88.2	1.7			10.516	13	124.7	4.833	30	61.4	2.138	37	115.1	2.7
ACO	22.473	16	263.8	18.195	15	34	3.843	15.2			21.732	19	191.5	12.677	43	46.3	4.356	36	57.5	11.1			12.862	9	182.6	8.322	24	35.3	1.939	24	82.8	57.3
ACO	21.056	17	252.2	16.286	16	45	4.399	46.5			16.904	13	101.5	6.786	42	34.7	3.894	47	151.4	13.8			13.382	15	91.7	6.606	34	43.7	2.26	31	159.8	1
ACO	31.874	35	229.9	21.612	34	64.2	9.265	7.5			36.622	32	127.4	13.976	86	64.8	12.356	75	97.7	1.6			22.59	19	132	10.837	38	52	4.851	41	115.1	2.4
ACO	17.965	7	282	16.209	6	17.4	1.653	64.1			22.38	25	143.5	11.715	52	48.1	3.927	47	96.4	7.1			15.043	13	112.9	8.589	35	57.8	2.604	39	118.1	0
ACO	27.316	24	258.7	21.477	25	33.9	4.961	32.7			20.814	25	188.4	12.358	46	52.8	4.695	37	55.1	15.1			15.019	13	89.3	6.583	31	33.3	1.922	34	156.1	21.7
TVB	17.632	13	261.4	13.988	12	38.6	3.645	7.8			24.881	21	166.1	13.204	57	58.1	5.209	53	71.2	11.3			14.125	15	146.7	8.099	33	65.3	2.526	32	92.3	5.4
TVB	19.33	27	234.8	13.194	27	65.2	6.137	21.6			20.599	24	98.5	6.881	63	73.4	4.932	83	91.8	2.8			9.449	13	126.1	4.992	27	65.3	1.884	46	96.5	5.6
TVB	23.786	13	272.5	20.344	12	25.3	3.108	12.7			24.439	21	168.8	12.017	55	57.8	6.12	55	61	45.2			15.185	12	178.6	9.465	29	33.8	2.073	29	86.8	48.1
TVB	20.62	24	210.2	14.192	23	79.8	5.692	5.2			27.125	21	127.4	10.468	62	66.4	5.854	78	82	1.1			12.176	11	88.7	5.016	39	77.5	2.925	49	122.8	2.7
TVB	23.696	15	258.2	20.001	15	36.6	3.293	132.9			25.055	21	175.4	13.635	55	40.2	4.258	49	73.6	22.2			23.741	16	136.7	12.797	43	53.6	3.957	44	111.3	20.2
TVB	15.436	12	251.6	12.479	14	43	2.606	11.7			17.42	14	179.6	10.073	29	40	2.739	44	69	19.6			13.263	12	151.8	7.37	31	45.9	2.329	33	92.4	21.7
TVB	28.477	23	258.2	22.783	23	37	4.972	19.1			29.076	27	195.9	18.163	57	39.5	5.204	41	60.2	3.1			19.837	15	135.2	11.238	37	34.7	2.958	31	138.7	20.1
TVB	30.733	31	228.5	21.749	30	66.1	8.18	10.4			32.93	29	131.4	14.817	76	84.3	9.991	70	81.7	10.9			18.505	15	140	9.011	38	45.2	2.723	52	91.9	45
TVB	21.495	12	276.5	18.739	11	21.5	2.372	17.3			22.776	22	117.9	8.226	58	72.7	6.321	56	81.2	2.4			14.354	13	145.1	8.332	30	37.7	1.839	34	108.1	24.3
TVB	15.686	16	254.5	12.199	16	38.9	3.007	17			16.492	16	145.4	8.707	33	59.4	3.007	40	82.8	17.7			10.856	8	186.9	6.25	16	25.1	0.848	26	91	45.7
RBB	37.55	19	278.8	33.21	18	21.2	4.339	3			24.465	18	134.1	13.119	57	38.6	3.991	49	115.4	9			13.804	6	188.1	9.46	16	17.4	0.992	14	86.2	83.2
RBB	29.547	20	265.6	24.625	19	34.4	4.922	23.7			23.915	24	177.7	13.535	53	55.7	5.251	36	51.6	6.8			16.487	20	134.1	8.206	41	61.6	3.711	31	92.4	5.9
RBB	23.596	15	270.5	19.549	16	24.8	3.55	21.6			18.985	14	62.5	5.105	45	35	4.189	57	193.4	2.9			10.937	12	89.5	3.752	24	23.6	1.516	47	164.5	1.4
RBB	33.825	26	265.1	27.972	25	29.6	5.357	9.4			23.906	20	117.4	10.699	53	34.2	4.49	46	139.9	1.9			16.725	12	137.3	9.689	29	16.6	1.881	22	142.4	30.7
RBB	26.127	17	271.8	22.348	17	24	3.164	35.6			18.537	15	220.8	13.499	32	31.5	2.229	27	44.4	23.4			13.333	15	189.3	8.729	27	39.2	2.048	28	76.6	19.7
RBB	15.371	12	267.7	12.419	11	28	2.535	45.4			13.766	11	218	9.363	17	18.2	1.595	28	52.4	44.9			4.408	3	266.3	3.765	1	5.5	0.104	3	54.9	164.9
RBB	29.368	20	267	24.35	19	29.8	4.614	108			30.386	25	174.4	17.459	53	48.5	7.777	44	80.6	16.7			20.232	17	136.6	12.462	32	25.8	2.52	24	138.5	42.8
RBB	27.819	18	269.6	24.071	17	25.6	3.118	62.8			28.04	30	146.6	12.996	71	59.3	7.204	61	70.6	19.2			14.966	17	150.8	8.202	32	31.9	1.618	37	90.7	18.6
RBB	29.458	11	278.4	26.318	14	12	1.685	35.4			17.43	12	284.2	16.603	8	6.1	0.362	11	10.8	3.5			19.53	17	217.4	15.412	29	37.6	2.083	25	57.2	37.4
RBB	18.924	19	259	14.11	18	37.1	4.427	10.5			20.303	20	207.7	13.615	38	41.4	3.515	22	47.2	13			13.502	9	171.4	8.903	20	36.4	1.695	27	99.3	63.9
FVB	23.686	27	218	15.919	26	82	7.767	5.4			22.658	23	99.3	7.685	78	90.2	6.804	73	88	6			13.659	12	113.8	7.494	29	36.8	1.953	38	131.5	20.3
FVB	18.785	17	269.1	14.83	17	28.5	3.582	10.9			17.139	20	197.3	11.177	35	38.3	2.813	34	54.6	2.8			9.713	4	153.5	6.537	11	17.8	0.634	22	123.9	72.1
FVB	26.409	29	235.4	17.936	30	58.5	7.847	7.1			20.67	23	142.6	10.023	51	58.7	4.301	50	97.7	7.6			13.734	11	141.7	5.149	28	27.5	2.262	35	123.6	21.4
FVB	22.009	16	272.8	18.36	15	25.4	3.324	24.9			24.791	22	130.5	8.537	69	70.3	7.418	63	78	0			11.692	10	224.9	8.237	20	34.1	1.626	17	42.7	34.3
FVB	20.957	6	278.4	19.39	6	20.6	1.486	25.1			20.571	20	121.1	6.878	61	53.5	5	67	105.3	0			15.658	9	110.5	6.822	33	49.1	2.477	49	134.3	1.2
FVB	21.607	13	271.3	18.826	12	25.7	2.442	17.6			23.16	18	167.6	12.731	41	40.4	5.264	37	92.2	54.7			17.859	11	175	11.819	28	52	3.017	29	80.7	28.1
FVB	22.884	23	251.2	17.901	22	37.3	4.317	27.7			13.758	9	290.9	12.971	4	2.8	0.223	8	7.6	7.2			15.412	12	181.1	9.808	29	37.4	2.837	29	90.4	71.3
FVB	18.163	12	272.8	15.502	11	24.5	2.255	24.1			13.28	10	144.4	6.974	25	37	1.518	43	87.4	34.5			8.294	10	101.5	3.525	24	36.5	1.299	30	133.7	3.3
FVB	21.314	31	223	13.266	31	69.2	7.262	24.4			21.283	17	113.3	8.874	44	39.1	4.013	51	127.3	42.1			10.574	10	88	4.329	20	41.3	1.312	35	150.5	28.9

[truncated: 3 more sheets: S3 Table, S4 Table, S5 Table]
